# Supplementary material for: RNF208, an estrogen-inducible E3 ligase, targets soluble Vimentin to suppress metastasis in triple-negative breast cancers
Source: Nat Commun. 2019 Dec 20;10:5805. doi: 10.1038/s41467-019-13852-5 (PMC6925134; doi:10.1038/s41467-019-13852-5)
Supplement: Supplementary file 4 — Supplementary Data 1 [file 41467_2019_13852_MOESM4_ESM.xlsx]

## Sheet: cloning primer
Supplementary Data 1. List of primer sequences used in this study
Construct	Direction	Sequence (5' - 3')
Flag-RNF208	Forward	GATCGAATTCACCCTCTGACCCCGGGCCC
	Reverse	GATC CTCGAGCTACATGATGGAGCAGGCGGA
Myc-RNF208	Forward	GATCGAATTCGGCCCTCTGACCCCGGGCCC
	Reverse	GATCCTCGAGCTACATGATGGAGCAGGCGGA
LPCX-Flag-RNF208	Forward	AAAACTCGAGATGGGGCCCGGCGACTAC
	Reverse	GATCATCGATCTACATGATGGAGCAGGCGGA
LPCX-Myc-RNF208	Forward	GATCCTCGAGATGGCATCAATGCAGAAGCTGAT
	Reverse	GATCATCGATCTACATGATGGAGCAGGCGGA
GST-RNF208	Forward	GATCATCGATATGCCCTCTGACCCCGGGCCCGA
	Reverse	GATCGCGGCCGCCTACATGATGGAGCAGGCGGACA
pGL3-RNF208-Luc	Forward	GATCGGTACCCTCAGTTGCCCCACCATCTTGCCA
	Reverse	GATCCTCGAGAGGTGACAGGGCAGCATC
HA-Ubiquitin (K27R)	Forward	CGGATACGATAGAAAATGTAAGGGCCAAGATCCA
	Reverse	CCTTATCCTGGATCTTGGCCCTTACATTTTCTAT
Myc-RNF208 (C143A)	Forward	CAGGCGAGCCCCTGGAGGCGCCCACCTGTGGGCA
	Reverse	GTGCCCACAGGTGGGCGCCTCCAGGGGCTCGCCT
Myc-RNF208 (C167A)	Forward	CCCGCGTGCTGTCCGCGCTGCACTCTGTGTGTGA
	Reverse	CTCACACACAGAGTGCAGCGCGGACAGCACGCGG
Myc-RNF208 (C186A)	Forward	AGTACAAGTTCATCTCCGCGCCCACCTGCCGCCG
	Reverse	ACGGCGGCAGGTGGGCGCGGAGATGAACTTGTAC
Flag-Vimentin (K97A)	Forward	CGCCATCAACACCGAGTTCGCGAACACCCGCACC
	Reverse	TTCTCGTTGGTGCGGGTGTTCGCGAACTCGGTGT
Flag-Vimentin (S5A)	Forward	ATGTCCACCAGGGCCGTGTCCTCGTCCTCCTAC
	Reverse	GGACGAGGACACGGCCCTGGTGGACAT
Flag-Vimentin (S7A)	Forward	ATGTCCACCAGGTCCGTGGCCTCGTCCTCC
	Reverse	CCTGCGGTAGGAGGACGAGGCCACGGACCT
Flag-Vimentin (S8A)	Forward	ACCAGGTCCGTGTCCGCGTCCTCCTACCGC
	Reverse	CATCCTGCGGTAGGAGGACGCGGACACGGA
Flag-Vimentin (S9A)	Forward	AGGTCCGTGTCCTCGGCCTCCTACCGCAGG
	Reverse	GAACATCCTGCGGTAGGAGGCCGAGGACACGGA
Flag-Vimentin (S10A)	Forward	TCCGTGTCCTCGTCCGCCTACCGCAGGATG
	Reverse	GCCGAACATCCTGCGGTAGGCGGACGAGGACAC
Flag-Vimentin (S34A)	Forward	AGCCGGAGCTACGCGACTACGGCCACCCGCACC
	Reverse	CAGGCTGTAGGTGCGGGTGGCCGTAGTCACGTA
Flag-Vimentin (S39A)	Forward	CACCCGCACCTACGCCCTGGGCAGCGCG
	Reverse	GGCGCAGCGCGCTGCCCTGTGCGTAGGTGCGGGT
Flag-Vimentin (S42A)	Forward	CGCACCTACAGCCTGGGCGCCGCGCTGCGCCCC
	Reverse	GGAGCTGGGGCGCAGCGCGGCGCCCAGGCTGTAG
Flag-Vimentin (S51A)	Forward	CCCAGCACCAGCCGCGCCCTCTACGCCTCG
	Reverse	GCCGGACGAGGCGTAGAGGGCGCGGCTGGT
Flag-Vimentin (S55A)	Forward	CGCAGCCTCTACGCCGCATCCCCGGGCGGCGTG
	Reverse	CACGCCGCCCGGGGATGCGGCGTAGAGGCTGCG
Flag-Vimentin (S56A)	Forward	AGCCTCTACGCCTCGGCCCCGGGCGGCGTG
	Reverse	GGCATACACGCCGCCCGGGGCCGAGGCGTA
Flag-Vimentin (S72A)	Forward	GCCGTGCGCCTGCGGAGCGCCGTGCCCGGG
	Reverse	CCGCACCCCGGGCACGGCGCTCCGCAGGCG
Flag-Vimentin (S73A)	Forward	CCTCTGCCGTGCGCCTGCGGGCAAGCGTGCCCGG
	Reverse	CCGCACCCCGGGCACGCTTGCCCGCAGGCGCACG
Flag-Vimentin (S83A)	Forward	CGGCTCCTGCAGGACGCAGTGGACTTCTCGCTG
	Reverse	CAGCGAGAAGTCCACTGCGTCCTGCAGGAGCCG
Flag-Vimentin (S39D)	Forward	CTACGTCCACCCGCACCTACGACCTGGGCAGCGC
	Reverse	GGCGCAGCGCGCTGCCCAGGTCGTAGGTGCGGGT

## Sheet: RT-PCR primer
Supplementary Data 1. Primer sequences for RT-PCR used in this study
Construct	Species	Direction	Sequence (5' - 3')
RNF208	Human	Forward	ATGAAGATTGTCCACCCTGA
		Reverse	GGGTGACATTGTAGGAGTGC
ESR1	Human	Forward	ACGAAGTGGGAATGATGAAA
		Reverse	TTGGTCAGTAAGCCCATCAT
VIM	Human	Forward	AATGCTTCTCTGGCACGTCT
		Reverse	TCTTCCATCTCACGCATCTG
FOXOM1	Human	Forward	GCAAGCACAGAGTTGGATGA
		Reverse	CTGGCGTAGGGAGTTCAGAG
GREB1	Human	Forward	TGAAGAAGCAGATCGTGGTG
		Reverse	AGTCCGAGCAGCTGATGTTT
18S	Human	Forward	CCCAACTTCTTAGAGGGACA
		Reverse	TAGTCAAGTTCGACCGTCTT
GAPDH	Human	Forward	CCATCTTCCAGGAGCGAGAT
		Reverse	GTGTCAGGTACGGTAGTGAC

## Sheet: qRT-PCR primer
Supplementary Data 1. Primer sequences for real-time RT-PCR used in this study
Construct	Species	Direction	Sequence (5' - 3')
RNF208	Human	Forward	CACCCGAACATCCAGTCTG
		Reverse	AGGGTGGACAATCTTCATGG
ESR1	Human	Forward	CGACTATATGTGTCCAGCCAC
		Reverse	CCTCTTCGGTCTTTTCGTATCC
18S	Human	Forward	AATGCTTCTCTGGCACGTCT
		Reverse	TCTTCCATCTCACGCATCTG
GAPDH	Human	Forward	GCAAGCACAGAGTTGGATGA
		Reverse	CTGGCGTAGGGAGTTCAGAG

## Sheet: ChIP-PCR primer
Supplementary Data 1. Primer sequences for ChIP-PCRs used in this study
Position relative to TSS	Direction	Sequence (5' - 3')
human RNF208 -1131/-1124 promoter	Forward	CCTCCTACTGTGAGGGAGGA
	Reverse	GCCCCCAGTTCTCTCCAG
human RNF208 -253/-258 promoter	Forward	CTTCGGCTAGCTGCCTTC
	Reverse	AGGGTCTCTGGCTGCTGAG

## Sheet: sequence
Supplementary Data 1. The target sequences used in this study
Lentiviral shRNA	Species	Target Sequences
shRNF208 #1	Human	CATTGTGAATCAGTACGTGATCTC
shRNF208 #2	Human	GAGGATGAGGTCATTGTGAATCTC
siRNA	Species	Target Sequences
siESR1	Human	CUGUCUUCUGUUGGGAACA
siVIM	Human	UGAAGCUGCUAACUACCAA
Supplementary Data 1. The target sequences ans ssODN for CRISPR genome editing used in this study
Genome	Species	Target Sequences
RNF208 #1	Human	CCTGCTTCCCGCCTGCTCCCCGG
RNF208 #2	Human	TTGTGAATCAGTACGTGATTCGG
RNF208 -1131/-1124	Human	CGGGGGCTTGACCAGGACCCAGG
Genome	Species	ssODN
RNF208	Human	GAGGGAGGAGAACAGCCGGATTCTCCTCCTGAATCTGGGGGGGC
-1131/-1124		GGGGGCGACCCAGGATCAGCCTGGAGAGAACTGGGGGCGACGC
		GGGGGTCCTGCCCCC
