# Supplementary material for: RNF208, an estrogen-inducible E3 ligase, targets soluble Vimentin to suppress metastasis in triple-negative breast cancers
Source: Nat Commun. 2019 Dec 20;10:5805. doi: 10.1038/s41467-019-13852-5 (PMC6925134; doi:10.1038/s41467-019-13852-5)
Supplement: Supplementary file 5 — Supplementary Data 2 [file 41467_2019_13852_MOESM5_ESM.xlsx]

## Sheet: antibody
Supplementary Data 2. List of antibodies used in this study
Name	Catalog No.	Application	Species	Company
RNF208	ab121658	Immunohistochemistry (1:50)	Rabbit	Abcam
RNF208	ab175506	Immunoblotting (1:1000)	Rabbit	Abcam
		Immunohistochemistry (1:75)
Vimentin (V9)	ab8069	Immunofluorescence (1:100)	Mouse	Abcam
		Immunohistochemistry (1:75)
		Immunoblotting (1:1000)
Vimentin (RV202)	ab8978	Immunoblotting (1:1000)	Mouse	Abcam
ERα (E115)	ab32063	Immunoblotting (1:1000)	Mouse	Abcam
		ChIP assay (1:500)
Cleaved Caspase-3	#9664	Immunoblotting (1:1000)	Rabbit	Cell Signaling
E-cadherin	610181	Immunoblotting (1:1000)	Mouse	BD Biosciences
p-Vimentin S39	sc-16673	Immunoblotting (1:500)	Rabbit	Santa Cruz
Ubiquitin	sc-8017	Immunoblotting (1:1000)	Mouse	Santa Cruz
Ubiquitin	ab181537	Immunoblotting (1:1000)	Rabbit	Abcam
(linkage-specific K27)
GST (B-14)	sc-138	Immunoblotting (1:2000)	Mouse	Santa Cruz
Myc (9E10)	sc-40	Immunoblotting (1:2000)	Mouse	Santa Cruz
		Immunoprecipitation (1:100)
		Immunofluorescence (1:250)
HA (Y-11)	sc-805	Immunoblotting (1:1000)	Rabbit	Santa Cruz
Flag (M2)	F3165	Immunoblotting (1:5000)	Mouse	Sigma
		Immunoprecipitation (1:1000)
b-actin (AC-74)	A5316	Immunoblotting (1:10000)	Mouse	Sigma
