# Supplementary material for: RNF208, an estrogen-inducible E3 ligase, targets soluble Vimentin to suppress metastasis in triple-negative breast cancers
Source: Nat Commun. 2019 Dec 20;10:5805. doi: 10.1038/s41467-019-13852-5 (PMC6925134; doi:10.1038/s41467-019-13852-5)
Supplement: Supplementary file 8 — Source Data [file 41467_2019_13852_MOESM8_ESM.xlsx]

## Sheet: Figure 1
Statistics Source Data
Figure 1c				Figure 1f			Figure 1h
breast cancer cell lines	subtypes	RNF208 expression		Luminal	TNBC		Luminal	TNBC
BT474	Luminal	4.59959		0.41	0		0.0139549	0.0104449
BT483	Luminal	4.11562		-0.47	-0.87		0.0112278	0.0108971
CAMA-1	Luminal	4.43111		0.17	1.37		0.0052373	0.00488564
EVSA-T	Luminal	4.82228		0.83	1.18		0.0113291	0.00769367
HCC1419	Luminal	4.82274		0.76	-0.06		0.0142257	0.0075769
HCC1500	Luminal	3.31705		0.76	-0.38		0.0112695	0.00465447
HCC202	Luminal	4.55262		0.09	-0.79
MCF-7	Luminal	4.97864		-0.72	0.5
MDA-MB-134VI	Luminal	3.66128		-0.48	0.58
MDA-MB-175VII	Luminal	4.91382		0.28	-0.41
MDA-MB-330	Luminal	3.43692		0.6	-0.09
MDA-MB-361	Luminal	4.45175		-0.34	0.09
MDA-MB-415	Luminal	3.61873		-0.35	0.45
MDA-MB-453	Luminal	4.40316		0	-0.01
MPE600	Luminal	4.34486		-0.36	0.56
OCUB-F	Luminal	3.83453		-1.25	-0.86
SK-BR-3	Luminal	3.53209		-0.88	-0.09
SK-BR-5	Luminal	4.46119		0.67	1.41
SUM185	Luminal	4.49092		-0.02	0.46
SUM190	Luminal	3.82388		0.1	-3.65
SUM225	Luminal	4.43356		0.52	-0.1
SUM229	Luminal	3.89792		-0.19	-0.65
SUM44PE	Luminal	3.67071		-0.33	0.41
SUM52PE	Luminal	4.34611		-0.86	-0.68
T47D	Luminal	4.96154		0.43	-3.04
UACC812	Luminal	3.97561		-0.48	-1
UACC893	Luminal	3.56716		0.26	-1.27
ZR-75-1	Luminal	4.0989		-0.04	0.5
ZR-75-30	Luminal	3.7518		-0.22	-0.56
BT20	TNBC	3.90213		0.04	-2.78
BT549	TNBC	3.27847		0.37	-1.55
DU4475	TNBC	3.74399		0.75	0.27
HCC1143	TNBC	3.28062		1.23	-0.44
HCC1395	TNBC	3.94258		0.49	-1.12
HCC1569	TNBC	3.74709		-0.17	-1.07
HCC1806	TNBC	3.39361		0.32	-0.84
HCC1937	TNBC	4.58444		0.25	-0.32
HCC1954	TNBC	3.38943		0.38	-0.13
HCC38	TNBC	3.40886		0.15	0.37
HCC70	TNBC	4.47121		0.06	-0.31
Hs578T	TNBC	3.30974		0.88	-0.75
MDA-MB-157	TNBC	3.50826		-0.81	0.66
MDA-MB-231	TNBC	3.23896		1.17	-0.4
MDA-MB-435S	TNBC	3.33304		-0.08	-0.3
MDA-MB-436	TNBC	3.19947		0.26	-0.14
MDA-MB-468	TNBC	3.06559		0.08	-0.8
OCUB-M	TNBC	3.45434		-0.39	-1.79
SK-BR-7	TNBC	3.46664		-0.71	-0.63
SUM102PT	TNBC	3.33666		0.18	0.4
SUM1315	TNBC	3.951		-0.53	-0.08
SUM149PT	TNBC	3.99156		0.59	-1.65
SUM159PT	TNBC	3.84057		-0.43	0.41
				-1.43	0.25
				-0.27	-0.89
				-0.26	-0.24
				-0.47
				0.34
				-0.18
				0.28
				-0.05
				0.27
				-0.29
				0.15
				-0.28
				0.56
				0.91
				0.8
				0.05
				0.14
				0.6
				0.39
				1.08
				0.95
				-0.21
				-0.07
				-0.24
				1.29
				-0.52
				0.85
				-0.11
				-0.82
				0.69
				0.69
				-0.08
				-0.05
				0.27
				0.36
				-0.34
				-0.72
				0.67
				-0.04
				-0.07
				0.73
				-1.1
				0.08
				0.1
				-0.34
				0.72
				0.69
				-1.86
				-0.36
				-0.01
				-0.25
				1.28
				2.13
				0.69
				-0.48
				-0.59
				0.17
				0.4
				0.09
				-0.41
				0.97
				0.84
				-0.33
				-0.34
				1.28
				1.18
				0.81
				-0.38
				0.46
				0.37
				0.68
				-0.15
				0.22
				0
				0.55
				0.34
				0.83
				0.01
				0.14
				-0.59
				-0.36
				-0.38
				0.27
				-0.59
				1.23
				-1.04
				-1.06
				0.11
				-0.5
				0.56
				0.11
				-0.29
				-0.32
				1.29
				-0.27
				0.61
				0.73
				0.29
				0.55
				0.14
				-0.13
				-0.07

## Sheet: Figure 2
Statistics Source Data					Statistics Source Data
Figure 2a						Figure 2c
GSE2034			GSE5460
ER alpha positive	ER alpha negative		ER alpha positive	ER alpha negative				Control siRNA			ESR1 siRNA
1.3	-0.87		117.594	145.526		EtOH	0.997501	1.00341	0.99911	0.601088	0.594671	0.619326
1.37	1.18		73.6659	159.241		E2	2.4742	3.57741	3.5717	1.00627	1.00537	1.00725
0.5	-0.06		125.68	138.076
-0.41	-0.38		177.971	157.456
0.41	-0.79		143.859	128.429		Figure 2e
-0.68	0.58		216.462	56.1786				pGL3			~1/~1,154			~1/1,121			~724/~1
-2.78	-0.09		153.139	139.67		EtOH	882.166	1076.47	976.265	2473.5	3405.24	4417.41	2507.69	4569.11	4854.58	3621.62	2586.45	2646.54
-1.55	0.09		301.438	173.926		E2	863.388	736.929	1445.83	5894.43	8791.08	4459.1	3228.16	2472.83	3448.28	3811.97	2168.46	2358.97
0.37	0.45		89.3955	63.5522
0.41	-0.01		145.852	90.025
-0.89	0.56		147.47	206.431		Figure 2g
-0.47	-0.86		78.063	98.9195				pGL3			~1/~1,154			mtR4
0.76	-0.09		128.84	91.456		EtOH	2737.03	2641.51	2567.57	8088.03	6517.74	6806.14	2715.83	1571.67	3435.8
0.76	1.41		365.994	81.1069		E2	2940.07	3333.33	2859.48	9424.97	15969.5	7734.72	2680.41	3806.92	3147.83
0.09	0.46		256.634	153.245
0.28	-3.65		210.674	68.6078
0.6	-0.1		246.675	181.161
0	-0.65		358.534	112.899
0.1	-3.04		321.83	96.887
0.52	-1		162.568	89.9581
-0.33	-1.27		160.206	209.572
-0.86	0.5		128.274	251.517
0.26	-0.56		216.441	109.593
-0.04	0.27		252.98	111.663
-0.17	-0.44		171.864	123.278
0.32	-1.12		225.881	215.259
0.25	-1.07		115.342	124.233
0.38	-0.84		494.177	211.296
0.15	-0.32		296.094	93.8013
0.06	-0.13		208.455	297.181
0.88	-0.31		114.924	148.747
-0.81	-0.75		199.352	134.354
-0.08	0.66		296.573	123.299
0.26	-0.4		218.252	62.2083
-0.39	-0.3		197.969	141.458
-0.71	-0.14		152.073	79.5948
0.18	-0.8		82.1411	76.1495
-0.53	-1.79		187.422	122.046
0.59	-0.63		178.314	212.596
-0.43	0.4		165.313	122.143
-1.43	-0.08		486.618	160.331
-0.27	-1.65		91.2204	99.8864
-0.26	0.25		117.13	209.155
-0.47	-0.24		144.174	196.276
0.34	0.41		171.583	155.313
-0.18	0.17		234.869	135.58
0.28	0.83		383.214	334.326
-0.05	-0.72		220.135	118.522
0.27	-0.48		188.024	149.822
-0.29	-0.34		178.279	185.688
0.15	-0.35		149.717	198.167
-0.28	-0.36		114.709	85.6829
0.56	-1.25		181.431	44.7553
0.91	-0.88		122.397
0.8	0.67		184.777
0.05	-0.02		67.6093
0.6	-0.19		147.11
0.39	0.43		139.996
1.08	-0.48		252.582
0.95	-0.22		300.484
-0.21	0.04		123.334
-0.07	0.37		105.525
-0.24	0.75		41.4405
1.29	1.23		195.352
-0.52	0.49		144.576
0.85	1.17		327.95
-0.11	0.08		222.222
-0.82	0.14		153.078
0.69	0.83		97.7223
0.69	-0.32		344.858
-0.08	0.55		167.806
-0.05	-0.13		135.604
0.27			279.428
0.36			228.295
-0.34			131.749
-0.72			134.876
0.67
-0.04
-0.07
0.73
-1.1
0.08
0.1
-0.34
0.72
0.69
-1.86
-0.36
-0.01
-0.25
1.28
2.13
0.69
-0.48
-0.59
0.17
0.4
0.09
-0.41
0.97
0.84
-0.33
-0.34
1.28
1.18
0.81
-0.38
0.46
0.37
0.68
-0.15
0.22
0
0.55
0.34
0.01
0.14
-0.59
-0.36
-0.38
0.27
-0.59
1.23
-1.04
-1.06
0.11
-0.5
0.56
0.11
-0.29
1.29
-0.27
0.61
0.73
0.29
0.14
-0.07

## Sheet: Figure 3
Statistics Source Data
Figure 3a												Figure 3e
Hs578T												Hs578T			MDA-MB-231
day		LPCX		LPCX-Myc-RNF208								LPCX	LPCX-Myc-RNF208		LPCX	LPCX-Myc-RNF208
1	4	4	4	4	4	4						799	183		956	358
2	8.5	8	9.25	8.75	9.25	9.25						835	177		991	377
3	16.5	16	13.75	17.75	22	17.75						843	191		973	331
4	65	58.5	71.25	37.25	43.75	49.25						811	161		1008	354
MDA-MB-231												Figure 3f
day		LPCX		LPCX-Myc-RNF208								Hs578T			MDA-MB-231
1	4	4	4	4	4	4						LPCX	LPCX-Myc-RNF208		LPCX	LPCX-Myc-RNF208
2	8	8	8.25	8.25	7.5	7.75						664	258		901	405
3	12	21.5	22.5	17.5	21.5	22.5						687	324		866	378
4	80.25	50	60.25	32.75	37	46						745	311		971	364
												640	243		906	397
Figure 3b
Hs578T												Figure 3h
week			LPCX					LPCX-Myc-RNF208				LPCX	LPCX-Myc-RNF208
2	0	0	0	0	0	0	0	0	0	0		16	6
3	0	0	0	0	0	0	0	0	0	0		13	3
4	0	0	0	0	0	0	0	0	0	0		12	3
5	20.691	27.864	34.4605	47.432	45.496	13.0355	0	0	20.23	38.025		12	4
6	25.92	36.8	39.69	55.6875	63.75	15.376	9.464	13.95	20.808	37.2645		15	2
7	92.697	120.933	117.212	99.144	107.388	20.691	21.504	42.025	18.7395	25.1125
8	375.45	443.576	517.562	550.525	538.996	37.584	57.319	63.7875	87.725	71.8875
MDA-MB-231
day			LPCX					LPCX-Myc-RNF208
2	0	0	0	0	0	0	0	0	0	0
3	0	0	0	0	0	0	0	0	0	0
4	0	0	0	0	0	0	0	0	0	0
5	18.432	22.542	46.225	35.378	35.301	9.6875	18.432	0	0	15.979
6	24.276	34.983	51.156	34.2225	33.048	20.23	18.025	15.376	9.464	13.95
7	92.697	75.429	109.651	99.144	92.2625	20.48	29.16	28.266	33.802	21.067
8	194.714	259.79	188.012	242.175	234.406	28.4835	42.208	31.5275	30.466	33.504

## Sheet: Figure 6
Statistics Source Data
Figure 6g
LPCX	LPCX-Myc-RNF208 WT	LPCX-Myc-RNF208 3MT
658	104	742
598	109	824
602	133	766
686	110	692

## Sheet: Supplementary Fig. 3
Statistics Source Data
Supplementary Figure 3a
		pGL3			~1/~1,154			~1/1,121			~724/~1
EtOH	3655.76	4231.88	3781.39	15513.4	16709.9	12285.7	13217.2	17700.7	10111.1	12367.3	13817.5	11780.2
E2	4308.51	4170.04	3027.11	24963.8	23491.1	20445.8	12819.1	14087.6	14076	13719.3	10202.5	9226.04
Supplementary Figure 3b
		pGL3			~1/~1,154			mtR4
EtOH	4135.3	4879.36	6905.27	60647.8	75164.4	70410.1	17171.7	18685.4	25935.5
E2	4010.55	5759.67	5238.37	122625	109282		34814.1	34689.4	25550.5
Supplementary Figure 3c
Hs578T
ESR1				RNF208
DMSO	0.759395	0.789538	1.66786	0.942862	1.04435	1.01557
5-aza-dC	6.02548	5.6898	6.76441	12.0281	11.5863	12.1067
MDA-MB-231
ESR1				RNF208
DMSO	0.977606	1	0.986478	1.01255	1.08584	0.968585
5-aza-dC	13.197	11.826	13.984	7.358	8.366	9.1773

## Sheet: Supplementary Fig. 5
Statistics Source Data
Supplementary Figure 5b
T47D knockout
Control cell	RNF208 KO #1	RNF208 KO #2
55	74	62
47	68	59
51	69	55

## Sheet: Supplementary Fig. 8
Statistics Source Data
Supplementary Figure 8a											Supplementary Figure 8b
Hs578T											Hs578T
day		LPCX		LPCX-Myc-RNF208			LPCX-Myc-RNF208 3MT				LPCX	LPCX-Myc-RNF208	LPCX-Myc-RNF208 3MT
1	4	4	4	4	4	4	4	4	4		421	114	422
2	6.75	7.75	7	4	5.5	4.75	6.75	7	7		388	108	495
3	14.75	16	15.5	5.5	6	5.75	13.75	15.25	15.5		436	118	456
4	66.75	71.25	54.75	36	35.75	23.75	59	62.5	57.75
MDA-MB-231											MDA-MB-231
day		LPCX		LPCX-Myc-RNF208			LPCX-Myc-RNF208 3MT				LPCX	LPCX-Myc-RNF208	LPCX-Myc-RNF208 3MT
1	4	4	4	4	4	4	4	4	4		636	114	712
2	7.75	6.75	8.5	6	6.5	5.15	7.5	8.15	8.5		602	147	756
3	17.5	21.75	19.25	9.75	8.5	9	16.25	16.75	16		698	133	797
4	65	58.5	71.25	37.25	43.75	49.25	68.5	81.5	77.25

## Sheet: Supplementary Fig. 9
Statistics Source Data
Supplementary Figure 9a
		LPCX				LPCX-Myc-RNF208
Control siRNA/GFP	389	357	361	377	89	122	78	76
VIM siRNA/GFP	81	102	91	88	86	95	107	92
VIM siRNA/GFP-Vimentin WT	211	215	236	199	81	79	72	86
VIM siRNA/GFP-Vimentin K97A	196	179	182	202	188	201	174	186
Supplementary Figure 9b
LPCX	35	21	29	22	21
LPCX-Myc-RNF208 WT/GFP	9	14	8	11	8
LPCX-Myc-RNF208 WT/GFP-Vimentin WT	11	17	5	13	14
LPCX-Myc-RNF208 WT/GFP-Vimentin K97A	31	27	19	33	25

## Sheet: Supplementary Fig. 11
Statistics Source Data
Supplementary Figure 11c
		LPCX				LPCX-Myc-RNF208
Control	20	26	28	29	19	22	28	16
Vimentin(WT)	37	44	36	39	26	35	27	29
Vimentin(S39A)	19	21	25	25	21	19	22	26
Vimentin(S39D)	66	49	49	52	28	31	24	36
